# Supplementary material for: Genomic Characterization of Flavobacterium psychrophilum Serotypes and Development of a Multiplex PCR-Based Serotyping Scheme
Source: Front Microbiol. 2017 Sep 12;8:1752. doi: 10.3389/fmicb.2017.01752 (PMC5601056; doi:10.3389/fmicb.2017.01752)
Supplement: TABLE S1 — Genome sequences used in this study. [file Table_1.XLSX]

## Sheet: Feuil1
Strain	Genome accession number (reference)	Country	Host	year	Sequencing status	Strain provided by
FRGDSA 1882/11	GCA_900186415 (5)	France	Oncorhynchus mykiss	2011	draft	P. Daniel, Laboratoire Vétérinaire Départemental des Pyrénées et des Landes, Mont-de-Marsan, France
CH1895	GCA_900186435 (5)	Switzerland	Salmo trutta	2011	draft	N. Streppavara, Cantonal Institute of Microbiology, Bellinzona, Switzerland
CH8	GCA_900186345 (5)	Switzerland	Oncorhynchus mykiss	2009	draft	N. Streppavara, Cantonal Institute of Microbiology, Bellinzona, Switzerland
DK001	GCA_900186405 (5)	Denmark	Oncorhynchus mykiss	2009	draft	Culture collection of the National Veterinary Institute, Frederiksberg, Denmark
DK002	GCA_900186425 (5)	Denmark	Oncorhynchus mykiss	1990	draft	Culture collection of the National Veterinary Institute, Frederiksberg, Denmark
DK095	GCA_900186385 (5)	Denmark	Gasterosteus aculeatus	2000	draft	Culture collection of the National Veterinary Institute, Frederiksberg, Denmark
DK150	GCA_900186365 (5)	Denmark	Oncorhynchus mykiss	1995	draft	Culture collection of the National Veterinary Institute, Frederiksberg, Denmark
FI055	GCA_900186395 (5)	Finland	Oncorhynchus mykiss	1996	draft	Culture collection of Åbo Akademi University, Turku, Finland
FI056	GCA_900186375 (5)	Finland	Oncorhynchus mykiss	1996	draft	Culture collection of Åbo Akademi University, Turku, Finland
FI070	GCA_900186445 (5)	Finland	Perca fluviatilis	2006	draft	Culture collection of Åbo Akademi University, Turku, Finland
FI146	GCA_900186455 (5)	Finland	Pond water	2000	draft	Culture collection of Åbo Akademi University, Turku, Finland
FI166	GCA_900186565 (5)	Scotland	Salmo salar	2007	draft	Culture collection of Åbo Akademi University, Turku, Finland
FPC 831	GCA_900186485 (5)	Japan	Oncorhynchus kisutch	1990	draft	H. Wakabayashi, Tokyo University, Japan
FPC 840	GCA_900186575 (5)	Japan	Plecoglossus altivelis	1987	draft	H. Wakabayashi, Tokyo University, Japan
IT02	GCA_900186545 (5)	Italy	Oncorhynchus mykiss	2011	draft	A. Manfrin, Istituto Zooprofilattico Sperimentale delle Venezie, Adria, Italy
IT09	GCA_900186525 (5)	Italy	Oncorhynchus mykiss	2012	draft	A. Manfrin, Istituto Zooprofilattico Sperimentale delle Venezie, Adria, Italy
JIP 02/86	AM398681.2 (3)	France	Oncorhynchus mykiss	1986	complete	Culture collection of Unité de Virologie et Immunologie Moléculaires, INRA, Jouy-en-Josas, France
JIP 08/99	GCA_900186595 (5)	France	Oncorhynchus mykiss	1999	draft	Culture collection of Unité de Virologie et Immunologie Moléculaires, INRA, Jouy-en-Josas, France
JIP 16/00	GCA_900186515 (5)	France	Oncorhynchus mykiss	2000	draft	Culture collection of Unité de Virologie et Immunologie Moléculaires, INRA, Jouy-en-Josas, France
KU 051128-10	GCA_900186555 (5)	Japan	River Water	2005	draft	Culture collection of the Department of Fisheries, Kindai University, Nara, Japan
KU 060626-4	GCA_900186475 (5)	Japan	Plecoglossus altivelis	2006	draft	Culture collection of the Department of Fisheries, Kindai University, Nara, Japan
KU 060626-59	GCA_900186495 (5)	Japan	Plecoglossus altivelis	2006	draft	Culture collection of the Department of Fisheries, Kindai University, Nara, Japan
KU 061128-1	GCA_900186605 (5)	Japan	River Water	2006	draft	Culture collection of the Department of Fisheries, Kindai University, Nara, Japan
LM-01-Fp	GCA_900186685 (5)	Chile	Oncorhynchus mykiss	2006	draft	R. Avendaño-Herrera, Universidad Andrés Bello, Viña del Mar, Chile
LM-02-Fp	GCA_900186665 (5)	Chile	Oncorhynchus mykiss	2006	draft	R. Avendaño-Herrera, Universidad Andrés Bello, Viña del Mar, Chile
LVDJ XP189	GCA_900186645 (5)	France	Tinca tinca	1992	draft	M. Morand, Laboratoire Vétérinaire Départemental du Jura, Lons-le-Saulnier, France
NCIMB 1947T	CP007207 (2)	USA	Oncorhynchus kisutch	Unknown	complete	National Collection of Industrial and Marine Bacteria, Aberdeen, UK
NO004	GCA_900186755 (5)	Norway	Salmo trutta	1998	draft	H. Nilsen, National Veterinary Institute, Bergen, Norway
NO014	GCA_900186785 (5)	Norway	Oncorhynchus mykiss	2008	draft	H. Nilsen, National Veterinary Institute, Bergen, Norway
NO042	GCA_900186825 (5)	Norway	Salmo salar	2008	draft	H. Nilsen, National Veterinary Institute, Bergen, Norway
NO083	GCA_900186805 (5)	Norway	Oncorhynchus mykiss	2011	draft	H. Nilsen, National Veterinary Institute, Bergen, Norway
NO098	GCA_900186815 (5)	Norway	Salmo salar	2011	draft	H. Nilsen, National Veterinary Institute, Bergen, Norway
OSU THCO2-90	LT670843 (1)	USA	Oncorhynchus kisutch	1990	complete	M. Whipple, Oregon State University, Corvallis, USA
DIFR 950106-1/1	GCA_000767095.1 (4)	Denmark	Oncorhynchus mykiss	1995	complete	Culture collection of the Danish Institute for Fisheries Research, Frederiksberg, Denmark
(1): Rochat T, Barbier P, Nicolas P, Loux V, Pérez-Pascual D, Guijarro JA,Bernardet JF, Duchaud E.
Complete Genome Sequence of Flavobacterium psychrophilum Strain OSU THCO2-90, Used for Functional Genetic Analysis.
Genome Announc. 2017. Feb 23;5(8). pii: e01665-16. doi: 10.1128/genomeA.01665-16. PubMed PMID:28232446; PubMed Central PMCID: PMC5323625.
(2): Wu AK, Kropinski AM, Lumsden JS, Dixon B, MacInnes JI.
Complete genome sequence of the fish pathogen Flavobacterium psychrophilum ATCC 49418(T.).
Stand Genomic Sci. 2015 Jan 21;10:3. doi: 10.1186/1944-3277-10-3. eCollection 2015. PubMed PMID: 25685258; PubMed Central PMCID: PMC4322650.
(3): Duchaud E, Boussaha M, Loux V, Bernardet JF, Michel C, Kerouault B, Mondot S, Nicolas P, Bossy R, Caron C, Bessières P, Gibrat JF, Claverol S, Dumetz F, Le Hénaff M, Benmansour A.
Complete genome sequence of the fish pathogen Flavobacterium psychrophilum.
Nat Biotechnol. 2007 Jul;25(7):763-9. Epub 2007 Jun 24. PubMed PMID: 17592475.
(4): Castillo D, Christiansen RH, Dalsgaard I, Madsen L, Espejo R, Middelboe M.
Comparative Genome Analysis Provides Insights into the Pathogenicity of Flavobacterium psychrophilum.
PLoS One. 2016 Apr 12;11(4):e0152515. doi: 10.1371/journal.pone.0152515. eCollection 2016. PubMed PMID: 27071075; PubMed Central PMCID: PMC4829187.
(5): E. Duchaud, T. Rochat, C. Habib, P. Barbier, V. Loux, C. Guérin, I. Dalsgaard, L. Madsen, H. Nilsen, T. Wiklund, K. Sundel, T. Wahli, N. Strepparava, A. Manfrin, G. Caburlotto, G. Wiens, E. Fujiwara-Nagata, R. Avendaño-Herrera, J-F. Bernardet & P. Nicolas
Genomic diversity and evolution of the fish pathogen Flavobacterium psychrophilum
Submited
