# Supplementary material for: Genomic Characterization of Flavobacterium psychrophilum Serotypes and Development of a Multiplex PCR-Based Serotyping Scheme
Source: Front Microbiol. 2017 Sep 12;8:1752. doi: 10.3389/fmicb.2017.01752 (PMC5601056; doi:10.3389/fmicb.2017.01752)
Supplement: TABLE S2 — Screening of the Flavobacterium psychrophilum strain collection using mPCR. [file Table_2.XLSX]

## Sheet: strains
Strain (1)	Host fish species or environmental sample (2)	mPCR Type (3)	Country	Tissue	Year	Serotype (this study)	Serotype by Lorensen & Olesen (4)
ENVN 821	Acipencer sp.	0	France	ND	2009
LFNW 131/89	Anguilla anguilla	2	Germany	Kidney	1989
LVDJ H9480	Anguilla anguilla	2	France	Kidney	1998
KU 051128-6	Casing of Trichoptera	1	Japan		2005
LVDI 5/I (Tours 5.1)	Cyprinus carpio	1	France	Gills	1992		FpT (f)
DK095	Gasterosteus aculeatus	0	Denmark	Skin lesion	2000	FpT
KU 051128-1	Gymnogobius sp.	1	Japan	Gills	2005
KU 051128-4	Lethenteron reissneri	1	Japan	Gills	2005
OSU CCC6-86	Oncorhynchus clarkii	0	USA	Kidney	1986
FC 777-96	Oncorhynchus kisutch	0	Chile	Spleen	1996
FC 799-96	Oncorhynchus kisutch	0	Chile	Spleen	1996
FC 807-96	Oncorhynchus kisutch	0	Chile	Spleen	1996
FPC 828	Oncorhynchus kisutch	0	Japan	Kidney	1990
FPC 829	Oncorhynchus kisutch	0	Japan	Kidney	1990
LMG 10400	Oncorhynchus kisutch	0	USA	Kidney	1948
MHC 1759K	Oncorhynchus kisutch	0	Chile	Kidney	2001
OSU BC3-81	Oncorhynchus kisutch	0	USA	Kidney	1981
OSU Ch8-80	Oncorhynchus kisutch	0	USA	ND	1980
OSU CO26.BR.2.1	Oncorhynchus kisutch	0	USA	Brain	1990
OSU NHCo2-90	Oncorhynchus kisutch	0	USA	Kidney	1990
OSU PCP1.1	Oncorhynchus kisutch	0	USA	Kidney	1989
OSU SH3-81	Oncorhynchus kisutch	0	USA	Kidney	1981
OSU SRCo5-90	Oncorhynchus kisutch	0	USA	Kidney	1990
OSU THCO4-90	Oncorhynchus kisutch	0	USA	Kidney	1990
OSU TM3.1	Oncorhynchus kisutch	0	USA	Kidney	1989
FPC 830	Oncorhynchus kisutch	0	Japan	Kidney	1990
FPC 831	Oncorhynchus kisutch	0	Japan	Peduncle lesion	1990	FpT
MHC 1759SC	Oncorhynchus kisutch	0	Chile	Spinal cord	2001
NCIMB 1947T	Oncorhynchus kisutch	0	USA	Kidney	Unknown	FpT	FpT
OSU 84-254	Oncorhynchus kisutch	0	Canada	Kidney	1984
OSU THCO2-90	Oncorhynchus kisutch	0	Oregon	Kidney	1990	FpT
MHC 1710K	Oncorhynchus kisutch	2	Chile	Kidney	2001
DK150	Oncorhynchus mykiss	0	Denmark	Kidney	1995	FpT
ENVN 448	Oncorhynchus mykiss	0	France	Internal organ	2008
ENVN 570	Oncorhynchus mykiss	0	France	ND	2009
ENVN 604	Oncorhynchus mykiss	0	France	ND	2009
ENVN 687	Oncorhynchus mykiss	0	France	Fish surface	2009
ENVN 690	Oncorhynchus mykiss	0	France	ND	2010
ENVN 697	Oncorhynchus mykiss	0	France	ND	2010
ENVN 718	Oncorhynchus mykiss	0	France	Internal organ	2010
ENVN 720	Oncorhynchus mykiss	0	France	ND	2010
ENVN 721	Oncorhynchus mykiss	0	France	Internal organ	2010
ENVN 728	Oncorhynchus mykiss	0	Switzerland	ND	2010
ENVN 736	Oncorhynchus mykiss	0	France	ND	2010
ENVN 744	Oncorhynchus mykiss	0	France	Internal organ	2008
ENVN 745	Oncorhynchus mykiss	0	France	ND	2010
ENVN 746	Oncorhynchus mykiss	0	France	Internal organ	2010
ENVN 747	Oncorhynchus mykiss	0	France	Internal organ	2009
ENVN 756	Oncorhynchus mykiss	0	France	Internal organ	2008
ENVN 758	Oncorhynchus mykiss	0	France	ND	2008
ENVN 826	Oncorhynchus mykiss	0	France	ND	2010
ENVN 827	Oncorhynchus mykiss	0	France	ND	2010
ENVN 829	Oncorhynchus mykiss	0	France	Fish surface	2009
IVP CH8/93	Oncorhynchus mykiss	0	Switzerland	Spleen	1993
JIP 16/00	Oncorhynchus mykiss	0	France	ND	2000	FpT
74382/3	Oncorhynchus mykiss	1	France	Spleen	2014
CVLO 730/96-1	Oncorhynchus mykiss	1	Norway	Kidney	1996
DIFR 911209-2 (NCIMB 13384)	Oncorhynchus mykiss	1	Denmark	Spleen	1990		Fd (2)
DIFR 930210-1	Oncorhynchus mykiss	1	Denmark	Eye	1993		Fd (15)
DIFR 930324-1	Oncorhynchus mykiss	1	Denmark	Kidney	1993		Fd-Th (19)
DIFR 930413-1	Oncorhynchus mykiss	1	Denmark	Skin lesion	1993		Fd (21)
DIFR 950106-1/1	Oncorhynchus mykiss	1	Denmark	ND	1995	Fd
DK001	Oncorhynchus mykiss	1	Denmark	Spleen	2009	Fd
ENVN 440	Oncorhynchus mykiss	1	France	Internal organ	2008
ENVN 441	Oncorhynchus mykiss	1	France	Internal organ	2008
ENVN 576	Oncorhynchus mykiss	1	France	ND	2009
ENVN 607	Oncorhynchus mykiss	1	France	Internal organ	2009
ENVN 635	Oncorhynchus mykiss	1	France	Internal organ	2008
ENVN 637	Oncorhynchus mykiss	1	France	Internal organ	2009
ENVN 737	Oncorhynchus mykiss	1	France	Internal organ	2008
ENVN 738	Oncorhynchus mykiss	1	France	Fish surface	2010
ENVN 743	Oncorhynchus mykiss	1	France	Internal organ	2010
ENVN 749	Oncorhynchus mykiss	1	France	Fish surface	2009
ENVN 759	Oncorhynchus mykiss	1	France	ND	2010
ENVN 760	Oncorhynchus mykiss	1	France	Fish surface	2009
ENVN 769	Oncorhynchus mykiss	1	France	ND	2010
ENVN 772	Oncorhynchus mykiss	1	France	ND	2010
ENVN 780	Oncorhynchus mykiss	1	France	Internal organ	2010
ENVN 802	Oncorhynchus mykiss	1	France	Internal organ	2010
ENVN 804	Oncorhynchus mykiss	1	France	ND	2010
ENVN 805	Oncorhynchus mykiss	1	France	Fish surface	2009
ENVN 806	Oncorhynchus mykiss	1	France	Fish surface	2009
ENVN 807	Oncorhynchus mykiss	1	France	Internal organ	2010
ENVN 809	Oncorhynchus mykiss	1	France	ND	2009
ENVN 810	Oncorhynchus mykiss	1	France	Internal organ	2009
ENVN 811	Oncorhynchus mykiss	1	France	Internal organ	2010
ENVN 812	Oncorhynchus mykiss	1	France	Internal organ	2008
ENVN 815	Oncorhynchus mykiss	1	France	ND	2009
ENVN 818	Oncorhynchus mykiss	1	France	Internal organ	2009
ENVN 819	Oncorhynchus mykiss	1	France	ND	2010
ENVN 824	Oncorhynchus mykiss	1	France	Internal organ	2008
ENVN 828	Oncorhynchus mykiss	1	France	ND	2009
FC 1285-96	Oncorhynchus mykiss	1	Chile	Spleen	1996
Fi 171/93	Oncorhynchus mykiss	1	Switzerland	Spleen	1993		Fd-FpT (k)
Fi 196/93	Oncorhynchus mykiss	1	Switzerland	Spleen	1993		FpT (l)
Fi 206/93	Oncorhynchus mykiss	1	Switzerland	Spleen	1993		Fd-FpT (m)
FI055	Oncorhynchus mykiss	1	Finland	Internal organ	1996	Fd
FI056	Oncorhynchus mykiss	1	Finland	Internal organ	1996	Fd
IT9	Oncorhynchus mykiss	1	Italy	Spleen	2012	auto
IVP CH7/93	Oncorhynchus mykiss	1	Switzerland	Spleen	1993
JIP 02/86	Oncorhynchus mykiss	1	France	Dorsal lesion	1998	Fd
JIP 06/98	Oncorhynchus mykiss	1	France	Kidney	1998
JIP 08/99	Oncorhynchus mykiss	1	France	Kidney	1999	Fd
JIP 10/99	Oncorhynchus mykiss	1	France	Spleen	1999
JIP 28/86	Oncorhynchus mykiss	1	France	Blister	1986		Fd-Th-FpT ( e )
JIP 29/98	Oncorhynchus mykiss	1	France	Kidney	1986
LM-01-Fp	Oncorhynchus mykiss	1	Chile	Kidney	2006	Fd
LPAA 11522	Oncorhynchus mykiss	1	France	Spleen	1993		Fd-FpT (g)
LPAA 11524	Oncorhynchus mykiss	1	France	Spleen	1993		Fd-Th-FpT (h)
LPAA P03/88	Oncorhynchus mykiss	1	France	Spleen	1988
MLA MT1368	Oncorhynchus mykiss	1	Scotland	Spleen	1993
USC PT 4.1	Oncorhynchus mykiss	1	Spain	Spleen	1992		Fd-Th-FpT ( c)
UCD 95-74	Oncorhynchus mykiss	1	USA	Kidney	1995
VM F15/2.95	Oncorhynchus mykiss	1	Germany	Spleen	1995
77136/1	Oncorhynchus mykiss	2	France	Spleen	2014
CH8	Oncorhynchus mykiss	2	Switzerland	Spleen	2009	Th
CSF259-93	Oncorhynchus mykiss	2	USA	Spleen	1993
DK002	Oncorhynchus mykiss	2	Denmark	Kidney	1990	Th
DIFR 900406-1	Oncorhynchus mykiss	2	Denmark	Kidney	1990		Th (13)
DIFR 910516-1	Oncorhynchus mykiss	2	Denmark	Spleen	1991		Th-FpT (4)
DIFR 910611-1	Oncorhynchus mykiss	2	Denmark	Spleen	1991		FpT (1)
DIFR 910614-2	Oncorhynchus mykiss	2	Denmark	Skin	1991		Th (7)
DIFR 910614-3	Oncorhynchus mykiss	2	Denmark	Kidney	1991		Th (11)
DIFR 910614-5	Oncorhynchus mykiss	2	Denmark	Eye	1991		Th (12)
DIFR 910619-1	Oncorhynchus mykiss	2	Denmark	Spleen	1991		Th-Fd (6)
DIFR 911009-3	Oncorhynchus mykiss	2	Denmark	Skin lesion	1991		Th (10)
DIFR 911126-3	Oncorhynchus mykiss	2	Denmark	Skin lesion	1991		Th (9)
DIFR 930310-1	Oncorhynchus mykiss	2	Denmark	Spleen	1993		Th (18)
DIFR 930407-1	Oncorhynchus mykiss	2	Denmark	Spleen	1993		Th (20)
DIFR 930427-2	Oncorhynchus mykiss	2	Denmark	Spleen	1993		Th (22)
DIFR 930611-2	Oncorhynchus mykiss	2	Denmark	Spleen	1993		Th (24)
ENVN 438	Oncorhynchus mykiss	2	France	Internal organ	2008
ENVN 442	Oncorhynchus mykiss	2	France	Fish surface	2008
ENVN 445	Oncorhynchus mykiss	2	France	Internal organ	2008
ENVN 446	Oncorhynchus mykiss	2	France	Internal organ	2008
ENVN 449	Oncorhynchus mykiss	2	France	Internal organ	2008
ENVN 540	Oncorhynchus mykiss	2	France	Internal organ	2008
ENVN 591	Oncorhynchus mykiss	2	France	Internal organ	2009
ENVN 626	Oncorhynchus mykiss	2	France	Internal organ	2009
ENVN 636	Oncorhynchus mykiss	2	France	Internal organ	2008
ENVN 724	Oncorhynchus mykiss	2	France	Internal organ	2010
ENVN 729	Oncorhynchus mykiss	2	France	Fish surface	2010
ENVN 730	Oncorhynchus mykiss	2	France	Fish surface	2010
ENVN 733	Oncorhynchus mykiss	2	France	Internal organ	2010
ENVN 734	Oncorhynchus mykiss	2	France	ND	2010
ENVN 735	Oncorhynchus mykiss	2	France	ND	2009
ENVN 739	Oncorhynchus mykiss	2	France	Internal organ	2009
ENVN 741	Oncorhynchus mykiss	2	France	Fish surface	2009
ENVN 755	Oncorhynchus mykiss	2	France	Internal organ	2008
ENVN 763	Oncorhynchus mykiss	2	France	Internal organ	2010
ENVN 770	Oncorhynchus mykiss	2	France	ND	2010
ENVN 771	Oncorhynchus mykiss	2	France	Internal organ	2010
ENVN 787	Oncorhynchus mykiss	2	France	Fish surface	2009
ENVN 803	Oncorhynchus mykiss	2	France	ND	2010
ENVN 814	Oncorhynchus mykiss	2	France	Internal organ	2009
ENVN 816	Oncorhynchus mykiss	2	France	Internal organ	2007
ENVN 817	Oncorhynchus mykiss	2	France	Fish surface	2010
ENVN 822	Oncorhynchus mykiss	2	France	Internal organ	2009
ENVN 823	Oncorhynchus mykiss	2	France	Fish surface	2010
ENVN 825	Oncorhynchus mykiss	2	France	Internal organ	2009
Fi 147/93	Oncorhynchus mykiss	2	Switzerland	Spleen	1993		Th (j)
Fi 88/93	Oncorhynchus mykiss	2	Switzerland	Spleen	1993		Th-Fd (i)
FPC 813	Oncorhynchus mykiss	2	Japan	Kidney	1992
FPC 814	Oncorhynchus mykiss	2	Japan	Kidney	1992
FRGDSA 1882/11	Oncorhynchus mykiss	2	France	Spleen	2011	Th
IT2	Oncorhynchus mykiss	2	Italy	Spleen	2011	Th
JIP 07/99	Oncorhynchus mykiss	2	France	ND	1999
LFNW 123/89	Oncorhynchus mykiss	2	Germany	Liver	1989
LM-02-Fp	Oncorhynchus mykiss	2	Chile	Kidney	2006	Th
LVDL 1829/91	Oncorhynchus mykiss	2	Spain	Liver	1991
NO014	Oncorhynchus mykiss	2	Norway	Spleen	2008	Th
NO083	Oncorhynchus mykiss	2	Norway	Kidney	2011	Th
OSU Ana 9.1.1	Oncorhynchus mykiss	2	Oregon	Kidney	1991
SVS 911209-1	Oncorhynchus mykiss	2	Denmark	Spleen	1990
BZ 01	Oncorhynchus mykiss	3	Israel	0	1998
ENVN 439	Oncorhynchus mykiss	3	France	Internal organ	2008
ENVN 444	Oncorhynchus mykiss	3	France	Internal organ	2008
ENVN 539	Oncorhynchus mykiss	3	France	Internal organ	2008
ENVN 740	Oncorhynchus mykiss	3	France	Internal organ	2009
ENVN 796	Oncorhynchus mykiss	3	France	ND	2010
ENVN 808	Oncorhynchus mykiss	3	France	Fish surface	2009
ENVN 813	Oncorhynchus mykiss	3	France	ND	2009
ENVN 820	Oncorhynchus mykiss	3	France	Internal organ	2002
OSU SRCh F8-81	Oncorhynchus tshawytscha	0	Oregon	Kidney	1981
ENVN 548	Perca fluviatilis	0	France	ND	2009
FI070	Perca fluviatilis	2	Finland	Mouth lesion	2006	Th-FpT
FPC 837	Plecoglossus altivelis	3	Japan	Kidney	1987
FPC 838	Plecoglossus altivelis	3	Japan	Liver	1988
FPC 839	Plecoglossus altivelis	3	Japan	Kidney	1987
FPC 840	Plecoglossus altivelis	3	Japan	Kidney	1987	FpT
KU 050822-01	Plecoglossus altivelis	3	Japan	Skin lesion	2005
KU 050822-03	Plecoglossus altivelis	3	Japan	Skin lesion	2005
KU 051024-05	Plecoglossus altivelis	3	Japan	Gill	2005
KU 051024-06	Plecoglossus altivelis	3	Japan	Abdominal cavity	2005
KU 051024-07	Plecoglossus altivelis	3	Japan	Abdominal cavity	2005
KU 051024-08	Plecoglossus altivelis	3	Japan	egg	2005
KU 051024-12	Plecoglossus altivelis	3	Japan	egg	2005
KU 051024-14	Plecoglossus altivelis	3	Japan	egg	2005
KU 060427-01	Plecoglossus altivelis	3	Japan	Gill	2006
KU 060626-01	Plecoglossus altivelis	3	Japan	Kidney	2006
KU 060626-03	Plecoglossus altivelis	3	Japan	Kidney	2006
KU 060626-4	Plecoglossus altivelis	3	Japan	Kidney	2006	FpT
KU 060626-06	Plecoglossus altivelis	3	Japan	Kidney	2006
KU 060626-08	Plecoglossus altivelis	3	Japan	Kidney	2006
KU 060626-10	Plecoglossus altivelis	3	Japan	Kidney	2006
KU 060626-13	Plecoglossus altivelis	3	Japan	Kidney	2006
KU 060626-16	Plecoglossus altivelis	3	Japan	Kidney	2006
KU 060626-19	Plecoglossus altivelis	3	Japan	Kidney	2006
KU 060626-22	Plecoglossus altivelis	3	Japan	Kidney	2006
KU 060626-25	Plecoglossus altivelis	3	Japan	Kidney	2006
KU 060626-28	Plecoglossus altivelis	3	Japan	Kidney	2006
KU 060626-30	Plecoglossus altivelis	3	Japan	Kidney	2006
KU 060626-39	Plecoglossus altivelis	3	Japan	Kidney	2006
KU 060626-41	Plecoglossus altivelis	3	Japan	Kidney	2006
KU 060626-43	Plecoglossus altivelis	3	Japan	Kidney	2006
KU 060626-44	Plecoglossus altivelis	3	Japan	Kidney	2006
KU 060626-49	Plecoglossus altivelis	3	Japan	Kidney	2006
KU 060626-53	Plecoglossus altivelis	3	Japan	Kidney	2006
KU 060626-55	Plecoglossus altivelis	3	Japan	Kidney	2006
KU 060626-57	Plecoglossus altivelis	3	Japan	Kidney	2006
KU 060626-59	Plecoglossus altivelis	3	Japan	Skin lesion	2006	FpT
FI146	Pond water	0	Finland		2000	FpT
KU 051128-08	River water	1	Japan		2005
KU 051128-10	River water	1	Japan		2005	Fd
KU 061128-1	River water	1	Japan		2006	Fd
OSU AD 10.1.1	Salmo salar	0	Oregon	Kidney	1990
ENVN 722	Salmo salar	1	France	ND	2010
NO098	Salmo salar	1	Norway	Ovarian fluid	2011	Fd
FI166	Salmo salar	2	Scotland	ND	2007	Th
NO042	Salmo salar	2	Norway	Spleen	2008	Th
DPIF 91/4043-17	Salmo salar	3	Tasmania	Eroded fin	1991
DPIF 91/4043-4	Salmo salar	3	Tasmania	Eroded fin	1991
DPIF 91/4043-8	Salmo salar	3	Tasmania	Eroded fin	1991
LVDJ G2215	Salmo trutta	0	France	Kidney	1997
NO004	Salmo trutta	0	Norway	Spleen	1998	FpT
CH1895	Salmo trutta	1	Switzerland	Skin lesion	2011	Fd-Th-FpT
ENVN 696	Salmo trutta	1	France	ND	2009
JIP 05/03	Salmo trutta	2	France	Mouth lesion	2003
LFNW 16/90	Tinca tinca	0	Germany	Spleen	1990	FpT
LFNW 25/90	Tinca tinca	0	Germany	Spleen	1990
LFNW 27/90(1)	Tinca tinca	0	Germany	Liver	1990
LVDJ D2172	Tinca tinca	0	France	ND	1995
LVDJ XP189	Tinca tinca	1	France	Kidney	1992	Fd-FpT
KU 051024-4	Tridentiger brevispinis	3	Japan	Gills	2005

## Sheet: legend
Legend Supp. table 2.
F. psychrophilum strains analysed using mPCR.
(1) in bold, strains with available serotype.
(2) color code according to fish-host
(3) color code according to mPCR Type
(4) serotypes by agglutination retrieved Lorensen and Olesen, 1997, in parentheses the strain code used in the paper.
BZ, strain provided by A. Eldar, Dept. of Poultry and Fish Diseases, The Kimron Veterinary Institure, Bet Dagan, Israel; CH, strains provided by N. Streppavara, Cantonal Institute of Microbiology, Bellinzona, Switzerland; CSF, strain provided by G. Wiens, National Center for Cool and Cold Water Aquaculture, Kearneysville, USA; CVLO, strain provided by S. Høie, Central Veterinary Laboratory, Oslo,…
