# Supplementary material for: Genomic Characterization of Flavobacterium psychrophilum Serotypes and Development of a Multiplex PCR-Based Serotyping Scheme
Source: Front Microbiol. 2017 Sep 12;8:1752. doi: 10.3389/fmicb.2017.01752 (PMC5601056; doi:10.3389/fmicb.2017.01752)
Supplement: TABLE S3 — Comparison of previously published serotyping schemes with mPCR. [file Table_3.XLSX]

## Sheet: Feuil1
Serotyping schemes				mPCR
Mata et al (2002)	Izumi et al (2003)	Lorensen and Olesen (1997)		This studdy
		agglutination	ELISA
1	O1	FpT	FpT	Type 0
2a	O4	Fd	Fd	Type 1
2b		Th	Th-2	Type 2
3	O3	Th	Th-1	Type 2
4
5		FpT	untypable	Type 1
6
7	O2	FpT	FpT	Type 3
